# Supplementary material for: Evaluation of Antimicrobial Activity by Marine Nocardiopsis dassonvillei against Foodborne Listeria monocytogenes and Shiga Toxin-Producing Escherichia coli
Source: Microorganisms. 2023 Oct 12;11(10):2539. doi: 10.3390/microorganisms11102539 (PMC10609338; doi:10.3390/microorganisms11102539)
Supplement: Supplementary file 1 [file microorganisms-11-02539-s001.zip]

Archive with 1 entries (1 files):
- microorganisms-2577056-supplementary.pdf
